# Supplementary material for: Physical Aspects, Phytochemical Profiles, and Nutritional Properties of Lemon (Citrus limon) Slices Under Different Drying Technologies
Source: Foods. 2025 Jul 23;14(15):2586. doi: 10.3390/foods14152586 (PMC12346658; doi:10.3390/foods14152586)
Supplement: Supplementary file 1 [file foods-14-02586-s001.zip]

Archive with 1 entries (1 files):
- foods-3742325-supplementary.pdf
